# Supplementary material for: Gene conservation of six Hungarian local chicken breeds maintained in small populations over time
Source: PLoS One. 2020 Sep 8;15(9):e0238849. doi: 10.1371/journal.pone.0238849 (PMC7478839; doi:10.1371/journal.pone.0238849)
Supplement: S3 Table — (XLSX) [file pone.0238849.s003.xlsx]

## Sheet: Microsatellite genotypes
	ADL0278		MCW0037		MCW0034		MCW0078		MCW0014		LEI0166		MCW0295		MCW0016		MCW0330		MCW0081		MCW0069		LEI0094		ADL0268		MCW0216		MCW0248		ADL0112		MCW0222		MCW0098		MCW0111		LEI0234		MCW0020		MCW0206		MCW0183		MCW0123		MCW0067
HYI1	122	122	154	158	220	240	135	135	178	178	366	366	90	98	178	180	258	270	116	116	158	158	261	263	114	116	141	143	215	219	124	126	222	222	263	263	100	102	288	288	179	179	223	239	306	306	88	90	180
HYI2	122	122	154	156	228	240	135	139	178	178	360	366	98	98	178	180	258	270	116	135	170	170	263	263	114	116	141	143	219	219	126	126	222	222	263	263	100	100	288	288	179	179	223	239	306	312	82	88	178
HYI3	122	122	156	158	220	242	139	139	178	178	360	366	92	98	178	178	270	290	135	135	158	170	263	265	112	116	141	143	215	215	126	126	222	224	263	263	100	102	220	288	179	179	223	231	298	312	82	88	184
HYI4	119	122	154	158	228	242	135	139	178	178	356	366	90	98	174	178	290	290	116	135	158	176	263	263	112	116	141	141	215	219	124	126	222	226	263	263	100	100	220	220	179	179	223	231	302	306	88	90	178
HYI5	122	122	158	158	220	228	139	139	178	178	356	366	90	98	174	174	290	290	135	135	158	164	263	263	116	116	143	144	219	219	126	126	222	224	263	263	98	100	220	312	179	183	223	231	302	312	80	92	180
HYI6	119	122	154	158	220	220	135	139	178	178	360	366	98	98	178	178	290	290	116	116	170	170	263	263	112	116	144	144	215	215	124	126	222	222	263	263	100	100	288	288	179	183	231	231	302	306	82	88	178
HYI7	119	122	154	158	220	242	135	135	178	178	356	366	90	90	178	180	270	290	116	116	164	176	261	263	116	116	143	144	215	219	124	126	222	226	263	263	100	102	220	288	179	179	223	231	298	306	82	88	178
HYI8	122	122	154	158	220	232	139	139	178	178	356	360	98	98	174	174	270	290	116	116	164	170	263	265	114	116	144	144	215	219	124	126	222	222	263	263	98	100	220	220	179	183	231	239	306	306	88	92	180
HYI9	114	122	158	158	220	220	135	139	178	178	360	366	90	98	174	178	270	290	116	116	170	176	263	263	112	116	141	143	215	215	124	124	224	226	263	263	100	100	288	288	179	179	231	231	302	306	82	90	178
HYI10	122	122	154	158	220	220	135	139	178	164	356	366	90	98	174	178	290	290	116	116	170	176	261	265	112	116	143	144	215	219	124	126	222	222	263	263	100	100	220	288	179	183	223	231	298	306	80	82	178
HYI11	119		154	158	242	242	135	139	178	178	360	360	90	98	178	178	270	290	116	116	176	176	263	265	116	116	141	141	215	219	126	126	222	222	263	263	100	100	312	312	179	179	223	231	298	306	88	92	178
HYI12	119	122	158	158	220	220	135	139	178	178	356	360	90	90	178	178	270	290	116	116	176	176	261	261	116	116	143	144	215	219	124	124	222	222	263	263	98	100	220	288	179	183	231	231	302	306	82	88	178
HYI13	114	119	154	154	220	242	135	139	178	178	360	366	90	90	174	178	290	290	116	116	170	170	263	265	112	116	141	143	215	215	124	126	222	224	263	263	100	100	220	288	179	179	231	231	302	306	88	90	178
HYI14	114	119	158	158	220	228	135	139	178	178	360	360	90	98	178	178	270	290	116	116	170	176	261	263	116	116	141	144	215	219	124	124	222	226	263	263	100	100	220	288	179	183	231	231	298	306	88	90	178
HYI15	122	122	154	158	242	242	135	135	178	178	356	366	90	90	178	180	270	290	116	135	158	170	261	263	112	116	143	144	215	219	124	126	222	224	263	263	100	100	220	288	179	183	223	231	298	306	82	88	178
HYI16	119	122	154	158	220	232	139	139	178	178	360	366	90	98	174	178	258	270	116	116	170	176	263	263	114	116	143	144	219	219	126	126	222	222	263	263	100	100	220	312	179	183	231	231	306	306	82	88	178
HYI17	114	122	154	154	220	242	135	135	178	178	366	366	92	98	174	178	258	270	116	116	164	176	263	263	112	116	141	141	215	219	126	126	222	224	263	263	98	100	312	312	179	179	231	239	298	298	92	92	178
HYI18	114	122	154	158	220	228	135	135	178	178	366	366	90	92	178	178	270	270	116	116	158	164	263	263	116	116	141	141	215	219	126	126	222	222	263	263	98	100	288	312	179	183	223	231	298	302	92	92	178
HYI19	114	122	154	158	220	242	135	135	178	178	360	366	90	98	178	178	270	290	116	116	164	176	263	265	112	116	141	143	215	219	126	126	224	226	263	263	98	100	220	312	179	183	231	231	298	298	92	92	178
HYI20	122	122	154	156	220	228	135	139	178	178	366	366	90	98	178	180	270	270	116	135	158	158	263	263	112	116	141	143	219	219	126	126	222	222	263	263	100	100	220	288	179	179	223	239	298	306	82	88	178
HYI21	119	122	158	158	220	228	139	139	178	178	366	366	92	98	178	180	290	290	116	116	164	176	261	265	112	116	143	144	215	215	126	126	220	222	263	263	100	100	220	220	179	179	223	223	306	312	88	92	178
HYI22	122	122	156	158	232	240	135	135	178	178	360	366	90	92	174	178	270	290	116	135	158	158	261	263	112	116	143	143	215	219	126	126	222	222	263	263	100	102	220	288	179	179	223	239	306	306	80	88	178
HYI23	122	122	154	158	220	228	139	139	178	178	360	366	92	98	174	180	290	290	116	116	158	170	261	261	114	116	143	143	215	219	126	126	222	224	263	263	100	102	220	288	179	179	223	239	302	306	82	88	178
HYI24	122	122	158	158	220	242	135	135	178	178	356	366	90	92	180	180	258	290	116	135	158	158	263	265	104	114	143	143	215	219	124	126	222	224	263	263	100	102	288	288	179	179	223	223	298	306	82	88	178
HYI25	122	122	158	158	242	242	135	135	178	178	360	366	90	98	178	178	258	270	116	116	164	176	263	263	112	116	141	144	215	219	124	126	222	224	263	263	100	100	220	312	179	183	223	231	298	298	92	92	178
HYI26	115	122	154	154	220	234	135	139	178	164	360	366	98	98	174	178	270	290	116	116	158	164	263	265	114	116	141	143	215	215	126	126	222	226	263	263	100	102	220	288	179	179	239	239	296	306	80	82	178
HYI27	115	122	154	154	228	234	135	139	178	164	360	360	90	90	178	178	270	290	116	116	158	170	265	265	114	116	141	143	215	215	124	126	222	226	263	263	100	100	220	288	179	185	239	239	306	306	80	94	178
HYI28	122	122	154	158	220	228	135	139	178	178	356	366	90	98	174	178	258	270	116	116	158	164	265	265	116	116	141	141	215	219	126	126	222	222	263	263	98	100	220	220	179	183	223	223	306	306	88	92	178
HYI29	122	122	158	158	228	232	139	139	178	164	360	360	90	98	174	174	270	270	116	116	158	164	265	265	112	112	141	143	215	215	124	126	222	224	263	263	100	100	288	288	179	183	231	231	306	306	90	92	178
HYI30	114	122	154	158	220	228	135	139	178	178	366	366	90	90	178	178	270	290	116	116	164	176	261	263	112	112	141	143	215	215	124	124	222	226	263	263	100	100	288	288	179	179	231	231	306	306	88	94	178
HYII1	119	119	154	158	224	228	139	139	178	178	356	366	90	90	178	180	270	270	116	135	164	170	263	265	116	116	141	143	215	215	126	126	222	226	263	263	100	100	288	288	179	181	223	239	296	312	82	88	178
HYII2	119	122	158	158	232	242	139	139	178	178	366	366	90	90	172	174	270	270	116	116	158	176	261	265	116	116	143	143	215	219	126	126	222	224	263	263	100	100	288	288	179	183	223	231	298	312	88	88	178
HYII3	122	122	158	158	220	220	135	135	178	178	356	366	90	98	172	174	258	270	116	135	158	158	265	265	114	116	141	141	215	219	124	126	220	222	263	263	100	102	288	288	179	179	239	239	306	306	80	92	180
HYII4	114	119	154	154	220	220	135	139	178	178	360	366	90	90	174	174	270	290	116	135	158	164	263	263	116	116	141	143	215	215	124	126	222	226	263	263	100	100	288	288	179	185	231	231	296	302	88	90	178
HYII5	122	122	154	154	228	228	135	139	178	178	366	366	90	90	178	178	258	270	116	116	158	170	263	265	112	116	143	143	215	219	124	126	222	222	263	263	100	100	288	288	179	183	239	239	296	306	82	88	178
HYII6	114	122	158	158	220	220	135	139	178	178	366	366	90	98	174	174	290	290	116	135	158	170	263	263	114	116	141	143	215	215	126	126	222	226	263	263	100	100	288	288	179	185	223	231	296	306	80	88	178
HYII7	119	122	158	158	220	232	135	139	164	178	356	366	90	98	172	174	270	290	116	116	158	176	261	263	112	116	141	143	215	219	124	126	222	222	263	263	100	102	288	288	179	179	223	239	296	312	82	88	180
HYII8	114	119	158	158	220	232	135	139	178	178	366	366	90	90	178	178	270	270	116	116	158	170	263	265	112	116	143	143	215	215	126	126	222	222	263	263	100	100	220	288	179	185	231	239	296	306	82	90	178
HYII9	119	122	156	158	220	228	135	135	178	178	366	366	90	98	178	178	270	270	116	135	158	158	265	265	116	116	141	143	219	219	124	130	220	224	263	263	100	100	288	288	179	185	231	239	306	312	92	94	178
HYII10	115	119	154	158	220	228	135	135	178	178	356	366	90	90	174	174	270	270	116	116	158	158	263	263	116	116	143	143	215	215	124	126	222	222	263	263	100	100	288	288	179	179	223	239	302	306	88	88	180
HYII11	119	122	154	158	228	228	139	139	178	178	360	366	90	90	174	174	258	290	116	116	158	158	261	265	116	116	141	141	215	215	124	126	222	222	263	263	100	102	288	288	179	179	231	239	306	306	82	88	178
HYII12	119	122	158	158	220	228	135	135	178	178	366	366	98	98	174	178	270	290	116	135	158	170	261	263	112	112	141	141	215	215	124	124	222	222	263	263	100	100	220	288	179	183	223	239	306	312	80	82	180
HYII13	122	122	158	158	220	228	135	139	178	178	356	366	98	98	174	174	270	270	116	135	170	170	261	265	116	116	144	144	215	219	124	126	224	226	263	263	98	100	220	288	179	179	231	239	298	306	88	88	178
HYII14	119	122	154	158	228	228	135	135	178	178	366	366	90	90	174	174	270	290	116	135	158	158	263	263	116	116	141	143	215	215	124	126	222	222	263	263	98	100	220	220	179	179	223	231	306	306	88	88	180
HYII15	119	122	158	158	220	232	139	139	178	178	356	366	90	90	174	174	258	270	116	135	158	164	263	265	112	116	143	143	215	219	126	126	222	226	263	263	100	100	288	288	183	185	223	239	296	312	82	88	178
HYII16	119	122	158	158	220	228	135	135	178	178	360	366	92	98	174	174	290	290	116	135	158	170	263	265	112	116	143	143	215	219	126	126	222	224	263	263	98	100	220	288	179	179	239	239	296	306	88	88	178
HYII17	114	119	158	158	224	228	135	139	178	178	366	366	90	90	174	178	270	290	116	116	158	170	265	265	112	116	141	143	215	219	124	124	222	222	263	263	100	100	288	288	179	179	223	239	302	306	82	88	180
HYII18	122	122	158	158	220	224	135	139	178	178	360	366	90	90	178	178	270	290	116	116	158	158	261	263	112	116	143	143	215	215	126	126	222	222	263	263	100	102	220	288	183	185	223	231	302	312	88	92	180
HYII19	119	122	154	158	220	232	135	139	178	178	360	366	90	90	174	178	270	290	116	135	158	170	265	265	114	116	141	141	215	219	124	126	222	222	263	263	100	100	220	288	179	179	223	223	302	306	80	92	178
HYII20	122	122	158	158	228	232	135	139	178	178	360	360	90	98	174	178	270	270	116	116	158	174	263	265	116	116	141	143	215	219	124	126	222	224	263	263	100	100	288	288	179	183	223	239	306	306	82	92	178
HYII21	115	122	158	158	224	232	135	139	178	178	360	366	90	90	178	178	270	270	116	135	170	176	263	265	112	116	143	143	215	219	126	130	222	224	263	263	100	100	288	288	179	179	239	239	302	306	88	90	180
HYII22	119	122	158	158	228	232	139	139	178	178	356	360	90	92	174	178	258	270	116	135	158	158	261	265	114	116	143	143	215	215	126	126	222	224	263	263	100	100	220	288	179	183	223	231	306	306	90	92	180
HYII23	122	122	156	158	228	228	139	139	178	178	356	360	90	98	174	180	270	270	116	135	158	158	265	265	116	116	141	143	215	215	126	126	222	224	263	263	100	100	288	288	179	179	223	223	302	312	88	94	178
HYII24	119	122	154	156	228	232	139	139	178	178	366	366	98	98	180	180	270	290	116	135	164	170	261	263	116	116	143	143	215	215	124	126	222	224	263	263	100	102	220	220	181	183	231	239	296	296	88	92	178
HYII25	122	122	154	158	232	232	135	139	178	178	366	366	90	98	178	178	258	290	116	116	158	158	261	265	112	114	143	143	215	215	126	126	222	222	263	263	100	100	288	288	179	181	223	223	298	312	80	92	178
HYII26	122	122	158	158	220	224	135	135	178	178	356	366	90	90	178	178	270	270	116	116	158	158	261	265	112	116	141	143	215	215	124	126	222	222	263	263	98	100	288	288	179	179	223	223	306	306	88	92	184
HYII27	119	122	154	158	220	220	135	139	178	178	360	366	98	102	174	174	270	290	116	135	164	170	263	263	112	116	141	143	215	215	126	126	222	222	263	263	100	100	220	220	179	179	223	223	298	306	82	82	180
HYII28	119	122	154	158	228	232	135	139	178	178	360	366	90	90	178	178	270	290	116	116	170	176	263	265	116	116	143	143	215	215	126	126	222	222	263	263	100	102	220	288	179	179	223	239	298	302	88	92	184
HYII29	122	122	154	158	220	228	135	139	178	178	356	366	90	90	178	178	258	270	116	116	158	170	263	265	112	116	143	143	219	219	126	126	222	222	263	263	98	100	288	288	179	183	231	239	298	306	80	82	178
HYII30	122	122	158	158	232	232	139	139	178	178	360	366	90	98	174	180	270	290	116	135	158	170	261	261	114	116	143	143	215	219	124	126	222	222	263	263	100	100	220	220	179	179	231	231	298	298	82	88	178
HSI1	119	122	156	156	220	232	135	135	178	166	360	360	90	98	180	180	278	290	116	116	164	164	261	283	112	112	145	145	215	219	124	126	222	226	263	265	104	106	284	308	185	185	223	223	312	312	82	88	178
HSI2	119	119	156	156	220	222	135	141	168	164	360	366	90	98	180	180	278	278	116	116	164	164	261	261	112	114	145	145	215	219	124	130	222	222	263	263	98	104	220	288	185	185	231	231	296	312	82	90	178
HSI3	119	119	156	156	220	232	135	139	178	166	360	366	90	98	170	174	278	290	116	116	158	164	261	263	104	114	145	145	215	219	130	132	222	222	263	263	106	106	264	288	185	185	223	231	296	312	82	82	178
HSI4	119	122	156	156	232	232	143	143	178	168	360	360	90	98	180	180	278	278	116	116	158	164	261	263	114	114	145	145	215	215	130	130	222	222	263	263	98	106	220	288	179	185	231	231	296	302	82	88	178
HSI5	114	122	154	156	220	232	139	139	178	168	366	366	90	98	180	204	278	278	116	116	164	164	261	283	114	114	145	145	215	215	130	130	222	226	263	263	98	102	217	288	185	185	227	231	312	312	88	90	178
HSI6	122	122	156	156	222	232	135	139	178	166	366	366	92	92	170	174	278	278	116	135	162	164	261	283	114	116	143	145	215	215	124	132	222	222	263	263	106	106	284	308	181	185	227	231	296	312	82	88	184
HSI7	122	122	156	156	222	232	135	139	178	166	366	366	92	92	170	174	278	278	116	135	162	164	261	283	114	116	143	145	215	215	124	132	222	222	263	263	106	106	284	308	181	185	227	231	296	312	82	88	184
HSI8	119	122	156	157	220	232	135	141	178	166	360	366	92	92	170	174	290	290	135	135	164	164	263	283	112	114	145	145	215	215	130	132	222	222	263	263	102	106	288	284	181	185	227	231	296	312	82	88	184
HSI9	119	122	156	156	220	232	135	139	178	166	360	360	92	98	170	170	270	290	135	135	164	164	261	263	114	114	145	145	215	215	126	130	222	222	263	263	100	102	308	308	185	185	231	239	312	312	82	82	178
HSI10	119	119	156	157	220	220	135	139	178	166	360	366	90	92	174	204	278	290	116	135	158	164	261	261	104	104	145	145	215	215	124	126	222	226	263	263	104	106	288	308	181	185	223	231	296	296	88	88	184
HSI11	119	119	154	156	232	232	139	141	178	166	360	360	90	98	174	174	270	290	116	135	158	174	259	283	116	116	145	145	215	215	130	132	222	222	263	263	100	100	284	284	185	185	239	231	312	312	82	82	178
HSI12	119	119	154	156	232	232	139	141	178	166	360	360	90	98	174	174	270	290	116	135	158	174	259	283	116	116	145	145	215	215	130	132	222	222	263	263	100	100	284	284	185	185	231	239	312	312	82	82	178
HSI13	114	122	156	158	220	222	139	141	178	178	360	366	90	98	180	180	278	290	135	135	158	164	261	279	116	116	145	145	215	215	132	132	222	226	263	263	104	106	284	288	181	181	227	231	296	312	82	92	184
HSI14	122	122	156	158	220	220	139	141	178	178	360	366	92	98	180	180	278	290	116	135	158	164	279	283	116	116	143	145	215	215	132	132	222	222	263	265	104	104	276	288	179	181	227	231	296	312	82	92	178
HSI15	119	119	156	157	220	220	141	141	178	164	360	360	98	98	174	174	278	290	116	135	158	174	261	283	112	116	145	145	215	215	126	130	222	222	263	263	100	106	220	288	185	185	227	239	296	318	80	92	178
HSI16	119	122	156	158	220	222	135	139	178	168	360	360	90	98	180	180	278	278	135	135	164	164	261	279	112	116	143	145	215	215	130	132	222	222	263	263	100	104	284	288	185	185	227	231	296	312	82	92	184
HSI17	119	119	156	156	232	232	135	135	178	178	360	360	90	92	170	174	278	290	116	135	158	164	261	261	114	114	145	145	215	215	124	130	222	222	263	263	100	102	284	284	185	185	231	239	312	312	82	82	178
HSI18	119	122	156	156	220	222	135	139	176	166	360	366	90	90	174	174	270	290	116	121	164	174	265	279	116	116	145	145	215	215	126	132	222	222	263	265	100	104	308	308	179	185	231	239	296	312	82	82	178
HSI19	114	122	156	156	220	222	135	141	174	164	360	366	90	90	174	174	278	290	121	135	162	164	279	283	114	116	145	145	215	219	130	132	222	222	263	263	102	104	220	288	179	185	231	231	296	312	82	82	178
HSI20	119	119	154	156	220	222	135	141	176	176	360	360	90	90	174	174	270	278	121	135	164	164	261	283	112	112	145	145	215	215	132	132	222	222	263	263	102	102	276	288	179	181	231	231	312	312	82	82	178
HSI21	119	119	154	156	220	222	135	139	178	168	366	366	98	98	170	174	290	290	116	135	164	164	261	261	104	114	145	145	215	219	124	132	222	222	263	263	98	106	284	288	185	185	223	231	296	312	88	90	180
HSI22	119	119	156	158	220	220	139	141	178	166	360	360	92	98	180	180	270	278	116	135	162	164	261	261	116	116	143	145	215	223	130	132	222	226	263	263	102	106	284	288	185	185	223	223	296	312	82	82	178
HSI23	119	122	156	156	232	232	139	143	168	168	360	360	90	98	174	204	278	278	116	116	162	164	263	283	104	114	145	145	215	219	130	132	222	222	263	263	98	102	288	288	185	185	231	231	312	312	88	90	178
HSI24	119	122	154	156	220	222	141	143	176	176	360	360	90	90	174	174	270	278	116	135	164	174	283	283	112	116	145	145	215	215	128	132	222	222	263	263	102	102	288	284	181	185	231	231	312	312	82	82	178
HSI25	122	122	156	156	220	222	135	143	176	166	360	360	90	90	180	180	270	290	116	116	164	174	261	283	116	116	145	145	215	219	132	132	222	222	263	263	102	102	276	308	183	185	223	231	296	312	82	82	178
HSI26	119	122	154	156	220	224	135	141	178	164	360	366	90	98	180	204	278	278	116	135	158	164	261	279	112	116	141	143	215	215	130	130	222	222	263	263	100	100	217	220	179	185	223	239	296	312	88	88	178
HSI27	119	119	156	156	220	220	135	141	178	178	360	366	90	90	174	174	278	278	116	116	164	164	261	283	114	114	145	145	215	219	130	130	222	222	263	263	102	106	284	308	185	185	231	231	312	312	82	90	178
HSI28	119	122	156	158	220	232	139	139	178	166	360	360	92	98	174	174	278	290	135	135	158	164	259	279	114	116	145	145	215	215	130	130	222	222	263	265	100	100	284	308	185	185	231	239	312	312	82	82	178
HSI29	119	122	156	156	222	232	139	139	178	168	360	366	90	92	174	174	278	290	116	116	162	164	261	261	104	114	143	145	215	219	130	130	222	222	263	263	98	102	284	284	185	185	231	231	302	312	82	88	178
HSI30	119	122	156	156	224	232	139	139	168	168	360	366	90	92	180	180	290	290	135	135	164	164	261	261	112	116	143	145	215	215	130	132	220	222	263	263	100	100	220	308	179	185	231	231	296	312	80	82	178
HSII1	122	122	156	156	220	222	139	143	176	178	360	360	90	92	180	180	278	278	116	135	162	164	261	283	116	116	145	145	215	215	130	130	222	226	263	265	102	106	288	308	179	185	239	239	296	312	88	90	178
HSII2	122	122	156	156	220	232	135	139	174	178	360	366	90	92	180	204	278	290	116	135	164	164	261	283	112	114	145	145	215	215	130	130	222	222	263	263	98	106	308	308	179	185	227	231	312	312	82	82	178
HSII3	119	119	156	158	222	224	135	139	166	178	360	366	90	90	180	180	278	278	116	116	164	164	279	283	114	114	143	145	215	215	126	130	222	222	263	263	98	100	284	288	179	181	223	223	296	312	80	82	178
HSII4	119	122	156	157	224	224	135	139	178	178	360	360	90	90	180	180	278	290	135	135	164	164	261	283	112	114	143	145	215	215	126	130	222	222	263	263	98	102	284	284	185	185	223	231	312	312	80	88	178
HSII5	119	119	156	156	220	224	139	141	164	178	360	366	98	98	180	180	270	290	116	116	164	164	265	283	112	116	143	145	215	215	130	132	222	222	263	263	102	102	284	308	179	185	231	231	296	312	80	82	178
HSII6	122	122	156	156	220	232	135	139	178	178	360	366	90	92	180	204	278	290	116	135	164	164	261	265	114	116	143	145	215	215	124	130	222	222	263	263	98	106	308	308	185	185	227	231	312	312	82	88	178
HSII7	119	122	156	156	220	222	139	139	166	178	360	360	92	92	178	178	278	278	116	135	164	164	261	283	112	114	141	145	215	215	124	132	222	222	263	263	100	102	308	308	185	185	223	239	296	318	88	88	178
HSII8	115	122	156	157	220	224	135	139	178	178	360	366	90	90	180	180	278	278	135	135	164	164	261	283	114	116	141	145	215	215	130	132	222	222	263	263	98	98	276	308	181	185	231	231	296	312	80	88	178
HSII9	119	119	156	156	224	224	139	143	168	178	360	360	90	90	180	180	278	290	116	116	164	174	261	283	114	116	143	143	215	215	130	130	222	222	263	263			288	308	181	185	223	239	296	302	82	90	178
HSII10	122	122	154	156	224	224	139	141	166	178	360	360	90	90	174	204	278	278	135	135	164	164	283	283	110	116	145	145	215	215	126	130	222	222	263	263	102	102	308	308	185	185	227	231	296	318	82	88	178
HSII11	119	122	156	156	224	224	139	139	178	178	360	366	92	98	180	180	278	278	116	116	158	164	279	283	116	116	143	145	215	215	124	132	222	222	263	263	98	102	276	308	185	185	223	231	312	312	82	88	178
HSII12	122	122	156	156	224	232	139	141	166	178	360	366	90	92	174	174	278	278	135	135	164	164	261	283	116	116	143	145	215	215	130	130	222	222	263	263	98	98	288	308	185	185	227	239	302	312	82	88	178
HSII13	119	122	156	156	220	222	139	141	166	166	360	360	90	90	178	178	278	290	116	116	164	164	261	283	114	116	145	145	215	215	126	130	222	222	263	263	106	106	308	308	179	185	231	239	296	312	80	82	178
HSII14	119	122	156	156	220	222	139	141	174	176	360	366	92	92	170	174	278	290	116	121	164	164	261	283	114	116	145	145	215	219	126	130	222	226	263	263	102	106	308	308	185	185	239	239	296	318	80	90	178
HSII15	122	122	156	158	220	220	139	139	178	178	360	360	90	92	178	178	278	278	135	135	164	164	261	261	114	116	145	145	215	215	124	126	222	222	263	263	98	102	284	288	185	185	231	239	296	302	80	82	178
HSII16	115	119	156	156	220	224	139	141	166	178	360	366	90	90	174	174	270	278	116	135	164	164	283	283	114	116	143	143	215	215	130	130	222	222	263	263	98	102	284	308	185	185	239	239	296	296	82	90	178
HSII17	122	122	156	156	220	220	135	139	174	178	360	360	92	92	180	204	278	290	135	135	158	164	261	265	114	116	145	145	215	215	130	132	222	222	263	263	98	98	308	308	185	185	227	227	312	312	82	88	184
HSII18	115	122	154	156	220	222	139	139	178	178	360	360	90	98	174	174	278	278	116	135					112	116	141	145	215	215	130	130	222	222	263	263	102	102	308	308	181	185	239	239	302	312	80	82	178
HSII19	119	119	156	156	220	224	139	141	178	178	360	366	90	98	180	180	290	290	116	135	164	164	265	283	112	114	145	145	215	215	130	132	222	222	263	263	102	106	284	308	185	185	231	231	296	318	80	82	178
HSII20	115	122	156	156	220	220	135	141	166	178	360	366	92	92	174	174	278	278	121	135	164	164	283	283	112	116	145	145	215	215	130	130	222	222	263	263	98	100	284	308	185	185	227	231	296	312	80	82	178
HSII21	119	122	154	156	224	224	139	141	166	178	360	360	90	92	170	174	270	290	135	135	164	164	283	283	110	114	143	145	215	215	126	130	222	222	263	263	98	98	284	308	185	185	227	239	296	318	82	82	178
HSII22	119	122	156	158	224	224	135	135	178	178	360	360	90	90	174	174	278	290	135	135	162	164	261	261	114	116	143	143	215	215	130	130	222	222	263	263	98	106	284	288	179	185	227	231	312	318	80	80	178
HSII23	122	122	154	156	220	224	139	141	166	166	360	366	90	92	170	174	270	278	135	135	158	164	283	283	110	114	143	145	215	219	126	130	222	222	263	265	98	98	284	288	185	185	223	227	296	318	82	82	180
HSII24	122	122	156	156	220	224	139	143	178	178	360	366	90	90	174	174	278	278	116	135	164	174	261	283	112	116	145	145	215	215	126	132	222	226	263	265	100	106	288	288	179	185	231	231	312	318	88	90	180
HSII25	119	122	156	156	220	224	139	141	178	178	360	360	90	90	170	170	278	290	135	135	158	164	283	283	114	116	143	145	215	215	126	132	222	222	263	263	98	98	308	308	185	185	223	227	312	318	82	82	178
HSII26	119	122	156	156	220	224	135	139	178	178	366	366	98	98	180	180	290	290	116	135	164	164	261	265	110	114	145	145	215	215	130	132	222	222	263	263	102	106	288	308	185	185	227	239	296	296	82	82	178
HSII27	119	119	156	158	220	224	135	141	166	178	360	366	90	92	180	180	278	290	116	116	164	164	283	283	114	116	143	145	215	219	130	130	222	222	263	263	98	106	284	288	185	185	223	239	296	296	80	80	178
HSII28	119	122	156	156	220	222	139	141	174	178	366	366	90	90	180	180	278	290	135	135	164	164	261	261	116	116	145	145	215	215	130	132	222	222	263	263	98	106	288	308	179	185	231	239	296	318	82	88	178
HSII29	122	122	156	156	220	222	135	139	166	178	360	360	92	98	174	174	278	278	116	135	164	164	261	279	114	116	141	145	215	215	130	132	222	222	263	263	102	102	308	308	185	185	223	239	296	318	88	88	178
HSII30	119	119	156	156	220	220	139	139	168	178	360	360	90	92	180	180	278	290	135	135	158	164	283	283	114	116	145	145	215	215	130	130	222	222	263	265	102	106	284	308	185	185	239	239	296	302	82	88	178
HWI1	122	122	156	156	232	232	139	139	164	164	356	366	98	98	178	178	290	290	116	116	158	158	261	261	110	110	145	145	215	215	130	130	222	222	263	263	100	100	217	312	179	185	231	231	302	302	90	90	180
HWI2	114	119	154	156	232	242	135	135	168	164	360	360	90	98	172	174	270	278	116	135	174	174	263	279	114	116	141	145	215	219	130	132	224	226	263	265	98	102	276	312	179	181	223	229	296	312	80	90	180
HWI3	114	114	154	156	232	232	139	143	178	164	356	356	98	98	172	174	290	290	114	135	158	158	263	265	110	116	143	143	215	215	130	130	222	222	263	265	100	100	217	276	179	185	231	239	302	302	90	90	180
HWI4	114	114	156	156	224	232	135	139	178	178	356	366	98	106	172	172	290	290	114	116	158	174	263	265	110	112	143	145	215	215	130	130	222	222	263	263	98	100	276	276	185	185	231	239	302	302	90	90	180
HWI5	118	122	154	156	232	232	135	139	164	164	360	360	98	98	174	174	290	290	116	135	158	174	261	263	110	116	143	145	215	215	130	130	222	226	263	263	98	102	217	276	181	185	223	231	296	302	90	90	178
HWI6	118	122	154	156	232	232	135	139	178	164	356	360	98	98	172	174	290	290	116	135	164	174	261	261	116	116	145	145	215	215	130	130	226	226	263	263	98	102	217	312	179	185	231	231	296	296	90	90	178
HWI7	118	122	154	156	232	232	135	139	164	164	356	360	92	98	172	174	290	290	116	135	164	174	261	263	110	116	145	145	215	215	130	130	226	226	263	263	100	104	276	288	181	185	231	231	296	296	90	90	178
HWI8	118	122	156	156	232	232	135	139	178	164	356	360	92	92	178	178	290	290	116	116	164	174	261	261	116	116	145	145	215	215	130	130	226	226	263	263	102	104	217	276	179	185	231	231	296	296	90	90	178
HWI9	119	122	156	156	224	232	135	139	178	164	360	360	92	98	174	174	290	290	114	116	158	158	261	263	114	116	145	145	215	215	130	130	222	226	263	265	98	102	276	288	179	181	231	231	296	296	86	88	184
HWI10	122	122	154	156	232	232	135	139	164	164	360	360	98	106	172	172	290	290	114	116	164	174	261	263	116	116	145	145	215	215	130	130	226	226	263	263	98	102	312	312	179	179	231	239	296	296	88	90	178
HWI11	118	122	156	156	232	242	135	139	164	164	356	360	92	92	172	174	290	290	116	135	158	158	261	263	114	116	145	145	215	215	130	130	222	222	263	265	98	102	276	312	179	181	231	239	296	302	88	90	184
HWI12	114	122	156	156	228	242	135	139	178	178	356	360	98	98	172	172	290	290	114	116	158	170	265	265	110	116	143	145	215	215	130	130	222	222	263	263	98	98	276	312	185	185	229	239	302	302	90	90	180
HWI13	118	122	154	156	232	232	135	139	178	164	356	360	92	98	174	174	290	290	116	135	164	174	261	263	110	116	143	145	215	215	130	130	222	226	263	263	102	104	276	288	181	185	231	231	296	296	90	90	178
HWI14	114	122	156	156	232	242	139	139	178	168	360	360	98	102	178	178	270	290	116	135	174	174	261	263	112	116	145	145	215	215	130	130	222	226	263	263	100	100	217	276	179	185	223	229	296	296	88	90	178
HWI15	114	122	156	156	232	232	139	139	178	164	356	366	92	98	172	174	290	290	116	135	158	158	261	261	112	116	143	145	215	215	130	130	222	222	263	263	98	100	276	312	185	185	231	231	296	302	90	92	178
HWI16	114	114	156	156	232	242	135	139	178	178	360	366	98	98	172	172	290	290	114	116	158	170	263	265	110	116	145	145	215	215	130	130	222	222	263	263	98	100	276	316	185	185	231	231	302	302	90	90	180
HWI17	114	122	156	156	232	232	139	139	168	164	356	360	98	106	172	174	290	290	116	116	158	174	261	263	116	116	143	145	215	215	130	130	222	226	263	265	100	100	217	312	179	185	223	231	296	296	80	90	184
HWI18	114	115	154	156	232	232	139	139	178	178	360	360	90	98	172	172	270	290	116	135	158	170	263	263	110	116	143	143	215	215	126	130	222	222	265	265	98	100	217	276	179	185	223	231	296	296	90	92	178
HWI19	122	122	154	156	232	232	135	139	178	164	356	360	92	106	172	172	290	290	114	135	158	158	261	261	114	116	143	145	215	215	130	130	226	226	263	263	98	102	217	276	179	181	231	231	296	296	88	90	178
HWI20	114	114	154	156	224	242	139	139	164	164	360	360	106	106	178	178	290	290	116	116	158	174	261	263	116	116	145	145	215	215	130	130	222	226	265	265	100	100	284	312	179	185	223	239	296	302	80	90	178
HWI21	119	122	154	156	230	232	139	139	164	164	360	360	90	98	172	172	270	290	116	135	158	174	265	283	104	112	141	145	215	215	124	130	222	226	265	265	100	102	280	288	179	183	223	231	298	302	90	90	178
HWI22	114	122	156	156	230	232	139	139	178	164	356	360	98	98	172	174	290	290	116	116	174	174	263	265	110	118	143	145	215	215	130	130	222	226	263	263	102	102	284	312	179	185	229	231	296	302	80	92	178
HWI23	114	114	156	156	232	232	139	143	178	164	366	366	98	106	172	174	290	290	114	135	158	158	261	263	110	116	143	145	215	215	130	130	222	222	263	263	98	100	276	276	185	185	231	239	296	302	90	92	178
HWI24	114	119	156	156	230	232	139	139	178	164	356	366	98	106	178	178	290	290	116	123	158	174	263	263	116	116	143	145	215	215	130	130	222	222	263	265	98	100	217	276	183	185	223	229	302	306	88	90	178
HWI25	114	122	156	156	220	232	135	139	178	164	360	366	98	98	178	178	290	290	116	116	158	158	261	265	110	116	143	143	215	215	126	130	222	222	263	265	98	100	276	300	185	185	239	239	302	302	80	92	178
HWI26	114	114	154	156	232	232	139	143	178	164	356	360	90	98	178	178	290	290	116	116	158	170	261	263	104	116	145	145	215	215	130	130	222	226	263	265	98	98	217	284	179	185	223	231	296	302	80	92	178
HWI27	118	122	156	156	224	228	139	139	178	164	356	366	98	98	178	178	290	290	116	116	158	158	261	263	110	110	145	145	215	215	130	130	222	226	263	263	98	100	276	284	179	179	229	239	302	302	90	92	180
HWI28	114	122	156	156	232	232	139	143	178	178	356	366	92	98	178	178	290	290	116	135	158	158	263	265	112	116	145	145	215	215	130	130	222	222	263	263	100	100	276	312	185	185	223	239	296	302	80	90	180
HWI29	114	122	154	156	232	232	135	143	168	164	360	360	90	98	172	172	270	278	116	116	164	174	261	263	110	116	141	145	215	215	130	130	222	226	263	263	100	102	217	276	185	185	223	229	296	296	90	90	180
HWI30	122	122	156	156	232	232	139	139	164	164	356	360	98	102	172	172	290	290	116	116	158	170	261	265	110	116	145	145	215	215	130	130	222	222	263	263	100	100	284	312	185	185	229	231	302	302	90	92	180
HWII1	114	119	154	156	232	242	139	139	164	164	360	360	92	106	172	172	270	290	116	116	158	158	263	263	116	116	143	145	215	215	130	130	222	222	263	265	100	100	284	284	179	185	223	231	302	302	90	92	178
HWII2	114	122	156	156	232	232	139	139	164	178	360	360	98	102	172	172	290	290	116	116	174	174	261	261	112	116	143	145	215	215	126	130	226	226	263	263	100	100	284	284	185	185	229	229	296	302	90	92	184
HWII3	114	114	156	156	232	232	139	139	178	178	356	366	98	106	172	172	290	290	116	135	158	158	261	265	112	114	143	145	215	215	130	130	222	222	263	263	98	100	284	288	179	183	223	223	296	296	90	90	184
HWII4	114	122	156	156	232	232	139	139	164	168	360	366	98	106	172	172	290	290	116	135	164	170	263	263	112	112	145	145	215	215	130	130	222	222	263	263	100	100	217	217	179	179	231	231	296	302	90	90	178
HWII5	114	114	156	156	220	232	139	139	164	178	360	360	98	102	172	172	270	290	116	135	158	174	261	265	112	116	143	145	215	215	124	126	222	226	263	265	100	100	280	284	185	185	229	231	296	296	90	90	178
HWII6	114	114	156	156	232	232	139	139	164	164	360	366	92	98	178	178	290	290	116	135	158	174	261	261	112	116	143	143	215	215	126	130	222	222	263	263	100	100	280	280	179	185	229	231	302	302	90	90	178
HWII7	114	114	154	157	232	232	139	139	164	168	360	360	98	106	172	174	270	290	116	135	158	164	261	263	112	114	143	145	215	215	126	130	222	226	265	265	100	102	276	276	179	179	231	231	302	302	90	90	178
HWII8	122	122	154	156	242	242	139	139	168	168	360	366	98	106	178	178	270	270	116	116	158	174	261	283	110	116	145	145	215	215	130	130	222	222	263	265	100	102	280	280	179	179	231	231	296	302	90	90	184
HWII9	114	114	156	156	232	232	139	139	164	178	360	360	98	98	172	172	290	290	116	116	170	174	261	261	110	112	143	143	215	215	124	130	222	222	263	265	100	102	280	284	183	183	229	231	296	302	90	90	178
HWII10	114	114	154	156	232	232	135	139	168	178	360	366	98	106	178	178	270	290	116	116	158	174	261	263	112	112	145	145	215	215	130	130	222	222	263	265	100	100	280	280	179	179	223	231	296	302	90	90	178
HWII11	114	122	156	157	228	232	139	139	164	178	360	366	98	106	172	172	290	290	116	116	174	174	261	283	110	116	143	145	215	215	126	130	222	222	265	265	98	100	217	284	179	185	231	231	302	302	90	92	184
HWII12	114	114	156	156	232	232	139	139	178	178	360	360	98	106	172	172	290	290	116	116	174	174	253	261	116	116	143	145	215	215	130	130	222	222	263	265	100	102	276	276	179	185	229	231	302	302	90	92	178
HWII13	114	114	156	156	232	232	139	139	168	168	360	360	98	98	172	172	290	290	116	135	164	174	283	283	116	116	143	145	215	215	126	126	222	222	263	265	100	102	280	284	179	183	223	231	302	302	90	90	178
HWII14	114	114	154	156	232	232	139	139	164	164	360	360	90	98	178	178	270	290	116	135	174	174	261	263	114	114	145	145	215	215	124	130	222	222	263	265	100	100	217	284	179	185	223	231	302	302	90	90	180
HWII15	114	122	156	156	232	232	139	139	164	178	360	360	98	98	172	172	290	290	116	135	158	174	263	263	112	112	143	145	215	215	130	130	222	222	263	265	98	102	288	288	179	185	223	231	302	302	90	92	178
HWII16	114	122	156	157	230	242	139	139	164	178	360	366	92	106	172	172	270	270	116	116	158	164	261	263	112	114	145	145	215	215	124	126	222	222	263	265	100	100	276	276	179	185	223	231	302	302	90	90	180
HWII17	114	114	156	156	232	242	139	139	178	178	360	360	98	98	172	174	290	290	116	135	174	174	253	261	110	112	143	145	215	215	130	130	222	226	263	265	100	102	276	276	179	185	223	231	296	302	90	90	178
HWII18	114	119	156	156	232	242	139	139	178	178	356	360	98	102	172	172	290	290	135	135	158	170	261	263	110	110	145	145	215	215	126	126	222	222	265	265	98	100	276	284	185	185	231	231	302	302	90	90	178
HWII19	114	122	156	156	232	232	139	139	164	178	360	366	98	106	172	172	290	290	116	135	158	174	261	261	112	116	143	145	215	215	126	130	222	222	265	265	100	100	312	312	179	183	223	223	296	302	90	90	178
HWII20	114	122	156	156	232	232	139	139	164	178	360	366	92	98	172	172	290	290	116	135	158	174	263	283	116	116	145	145	215	215	124	130	222	222	263	265	100	100	220	284	179	185	223	223	296	296	90	90	180
HWII21	114	122	156	156	232	232	139	139	164	178	366	366	92	98	172	174	290	290	116	116	158	174	253	261	114	116	145	145	215	215	130	130	222	222	265	265	98	100	217	276	185	185	231	231	302	302	90	90	184
HWII22	114	114	156	156	232	242	139	139	164	164	360	360	90	98	172	172	290	290	116	116	174	174	261	265	112	116	145	145	215	215	126	130	222	222	263	265	98	100	276	284	179	185	229	231	296	302	90	90	178
HWII23	114	114	156	157	230	232	139	139	164	178	360	360	90	98	172	172	290	290	116	116	158	164	261	261	112	114	145	145	215	215	126	126	222	222	263	265	100	100	276	284	179	185	223	231	302	302	90	90	178
HWII24	114	114	156	156	232	232	139	139	164	178	360	366	98	106	172	172	290	290	116	135	158	174	261	261	110	116	141	145	215	215	130	130	226	226	263	263	100	100	217	284	183	185	229	239	302	302	90	92	184
HWII25	114	114	156	156	232	242	139	139	164	164	360	360	98	106	178	178	290	290	123	135	158	174	261	263	112	112	143	145	215	215	130	130	222	222	263	263	100	100	276	308	185	185	223	231	296	302	90	92	180
HWII26							139	139	164	164	360	360	98	98	172	172	290	290	116	135	158	174	261	263	110	116	145	145	215	215	126	130	222	222	263	263	100	100	276	284	185	185	231	231	296	302	90	90	180
HWII27	114	114	156	156	220	232	139	139	164	178	360	360	98	98	172	172	290	290	116	135	158	174	261	261	110	114	141	145	215	215	130	130	222	222	263	263	100	100	217	284	179	183	229	229	302	302	90	92	178
HWII28	114	114	156	156	232	232	139	139	164	178	360	360	98	98	172	172	290	290	116	135	158	174	261	261	112	116	143	145	215	215	130	132	222	222	265	265	100	100	217	284	185	185	231	231	296	302	90	90	184
HWII29	114	122	156	156	232	242	139	139	164	164	360	360	98	106	178	178	290	290	116	116	158	174	263	263	112	116	141	143	215	215	130	132	222	222	265	265	100	100	217	217	185	185	223	231	302	302	90	90	178
HWII30	114	114	156	156	232	232	139	139	168	178	360	366	98	98	172	172	290	290	116	135	174	174	261	263	112	116	143	145	215	215	124	130	222	222	265	265	100	100	288	308	179	185	223	223	296	302	90	92	178
TNNSI1	114	122	158	158	224	236	139	139	164	164	360	360	90	98	178	178	270	278	116	116	158	158	263	283	114	114	145	145	215	219			220	224	263	265	98	102	276	300	179	185	231	239	296	296	88	90	180
TNNSI2	122	122	158	158	224	242	135	139	164	164	360	366	90	90	178	178	278	278	129	129	158	158	263	283	114	114	145	145	215	215	132	132	220	222	265	265	100	102	288	300	181	183	223	231	296	296	90	90	184
TNNSI3	122	122	156	158	220	224	135	139	164	164	366	366	90	90	178	178	278	278	116	116	158	158	263	283	110	114	145	145	215	219	124	126	224	224	263	265	100	106	300	300	183	185	231	239	296	296	90	90	180
TNNSI4	122	122	156	158	220	224	135	139	178	164	360	366	90	90	170	178	278	278	116	116	158	158	283	283	114	114	145	145	215	219	132	132	220	224	265	265	98	102	276	300	181	185	223	239	296	296	88	90	180
TNNSI5	114	122	156	158	220	224	135	139	178	164	360	366	90	90	178	178	270	270	116	116	158	158	283	283	114	114	143	145	215	215	124	132	222	224	263	263	102	106	276	288	183	181	223	231	296	296	88	88	178
TNNSI6	122	122	158	158	220	242	139	139	164	164	360	360	98	98	174	174	270	278	116	129	158	168	263	283	114	116	145	145	215	219	132	132	220	220	265	265	98	102	288	300	179	179	229	239	296	296	90	90	180
TNNSI7	114	122	156	157	236	236	139	139	178	164	360	366	90	90	178	178	270	278	116	116	158	158	263	283	114	116	141	145	215	219	124	132	222	224	263	265	100	102	276	300	181	185	223	231	306	306	88	90	184
TNNSI8	114	122	156	157	236	236	135	139	178	178	360	366	90	90	170	174	270	278	116	116	158	158	263	283	114	114	141	141	215	215	130	132	222	226	263	265	106	106	220	300	183	185	229	229	296	296	80	90	180
TNNSI9	122	122	158	158	236	236	139	139	178	164	360	366	90	98	170	178	270	278	116	116	158	158	283	283	114	114	145	145	215	219	126	132	220	222	263	263	98	102	217	300	183	197	229	239	296	306	90	90	180
TNNSI10	122	122	156	156	220	236	135	139	178	164	366	366	90	90	174	178	270	278	114	116	158	158	263	283	114	114	141	145	215	219	128	128	224	224	265	265	98	98	276	300	179	185	229	239	296	296	80	90	180
TNNSI11	114	122	156	158	220	220	135	139	178	164	360	366	90	90	170	178	278	278	116	129	158	158	283	283	116	116	145	145	215	215	132	132	220	222	263	265	98	102	276	276	179	185	223	231	306	306	88	88	180
TNNSI12	114	122	158	158	220	236	135	139	164	164	366	366	90	98	170	178	278	278	116	116	158	158	283	283	110	116	145	145	215	219	132	132	222	226	263	265	100	102	217	300	179	185	229	229	306	312	88	90	184
TNNSI13	114	122	156	156	224	236	135	139	178	164	360	360	90	90	174	174	278	278	116	116	158	158	263	283	114	114	141	145	215	215	124	128	222	224	263	263	106	106	276	300	181	183	239	239	296	296	88	90	180
TNNSI14	122	122	156	158	242	242	139	139	164	164	360	366	90	98	174	174	270	278	116	129	158	168	263	263	114	114	145	145	215	219	132	132	220	222	263	265	100	106	300	300	181	181	229	239	296	296	90	90	180
TNNSI15	114	122	156	157	236	236	135	139	164	164	360	366	90	90	174	174	270	278	116	116	158	158	263	283	114	114	141	145	215	215	128	130	224	226	263	263	106	106	220	300	185	185	239	239	296	296	88	90	180
TNNSI16	114	122	156	156	220	236	135	139	164	164	360	366	90	90	170	178	270	278	114	116	158	158	263	283	110	114	145	145	215	215	128	130	224	224	263	265	98	98	220	300	179	183	231	239	296	296	88	90	180
TNNSI17	122	122	156	157	236	236	135	139	164	164	360	366	90	90	170	170	278	278	116	129	158	158	263	283	110	114	145	145	215	215	130	132	220	222	263	265	100	100	288	300	179	181	231	239	296	296	80	88	178
TNNSI18	122	122	156	158	224	224	135	139	178	164	360	360	90	90	170	174	278	278	116	129	158	158	283	283	114	114	145	145	215	215	128	130	220	226	263	263	100	106	220	276	179	183	239	239	296	296	88	90	184
TNNSI19	114	114	156	156	220	242	139	139	178	178	366	366	98	98	170	204	270	278	116	129	158	158	283	283	114	114	145	145	215	219	128	132	220	222	263	265	98	98	288	300	179	179	231	231	306	306	88	88	180
TNNSI20	122	122	156	157	236	236	139	139	164	164	366	366	90	90	170	170	278	278	116	129	158	158	263	263	110	114	145	145	215	215	124	130	220	226	263	263	98	100	288	300	179	179	223	239	296	312	88	88	180
TNNSI21	122	122	156	158	220	236	135	139	164	164	360	360	90	98	170	174	270	278	129	129	158	158	283	283	116	116	145	145	215	215	132	132	222	222	263	265	98	100	217	300	181	197	223	239	296	306	88	90	178
TNNSI22	122	122	156	157	236	236	135	139	164	164	360	366	90	98	170	170	270	278	116	129	158	158	283	283	110	114	145	145	215	215	130	130	220	226	263	263	100	100	217	288	179	181	223	239	296	296	88	88	178
TNNSI23	122	122	156	157	220	236	139	139	164	164	360	366	90	90	178	178	270	278	116	129	158	168	283	283	110	116	145	145	219	219	130	132	222	222	263	265	100	100	288	300	179	179	223	239	296	306	90	90	180
TNNSI24	114	122	157	158	224	236	135	139	178	164	360	360	90	98	170	174	270	278	129	129	158	158	263	283	114	114	143	145	215	219	124	132	220	222	263	265	98	106	300	300	179	185	223	239	296	312	90	90	184
TNNSI25	114	122	156	158	220	224	139	139	164	164	360	366	90	90	170	178	278	278	116	116	158	158	283	283	114	114	143	145	215	219	124	132	222	224	263	263	102	106	276	288	181	183	223	231	296	306	88	88	178
TNNSI26	114	122	156	157	224	236	135	139	164	164	360	360	90	90	174	174	270	278	116	116	158	158	263	283	114	114	141	145	215	215	128	130	224	226	263	265	106	106	276	300	181	185	229	239	296	296	90	90	180
TNNSI27	122	122	156	158	236	242	135	139	164	164	360	366	90	90	170	174	270	278	116	129	158	158	263	283	114	114	145	145	215	215	124	132	220	222	263	265	98	100	276	300	179	181	229	239	296	306	88	90	180
TNNSI28	122	122	156	156	220	242	139	139	178	178	360	366	90	90	170	178	270	278	116	129	158	158	249	261	114	114	145	145	219	219	124	132	220	222	263	265	98	102	276	300	181	181	223	239	296	306	90	90	180
TNNSI29	122	122	156	158	220	236	135	139	178	164	366	366	98	98	170	174	278	278	116	116	158	158	263	283	114	116	141	145	215	215	126	132	222	226	263	265	98	100	300	300	179	179	223	229	306	312	88	88	180
TNNSI30	114	122	157	158	224	232	139	139	164	164	360	360	98	98	174	174	270	270	129	129	158	158	283	283	114	114	141	145	215	219	124	132	224	224	263	263	98	102	217	300	181	197	223	229	306	306	90	90	180
TNNSII1	114	122	157	158	224	236	139	139	164	164	366	366	90	90	174	174	270	290	116	116	158	164	265	283	114	114	143	145	215	215	124	130	220	222	263	263	98	106	264	288	185	185	223	223	302	302	88	90	180
TNNSII2	122	122	156	158	220	242	139	139	164	178	360	360	90	98	170	174	270	270	116	116	162	164	263	263	114	114	145	145	215	219	124	132	220	220	263	263	98	106	284	308	179	185	231	231	296	312	88	88	180
TNNSII3	114	122	158	158	220	236	139	139	164	178	360	366	90	92	178	178	270	278	116	116	158	162	263	265	114	114	141	141	215	215	124	130	220	220	263	263	100	106	217	276	179	181	223	223	296	302	90	90	180
TNNSII4	122	122	156	158	232	242	139	139	164	178	366	366	92	92	170	174	270	290	116	116	158	168	263	263	114	114	143	145	215	219	130	130	220	220	263	263	100	106	276	276	179	185	239	239	296	318	88	88	180
TNNSII5	122	122	156	158	220	220	135	135	164	178	360	366	90	90	170	174	270	278	129	129	158	158	263	283	114	114	143	145	215	219	130	130	222	222	265	265	100	106	284	308	179	179	223	223	296	306	88	88	184
TNNSII6	122	122	156	157	236	236	139	139	164	178	360	360	90	92	170	170	278	290	129	129	158	164	261	265	114	114	145	145	215	219	124	130	220	222	263	263	98	98	264	300	185	185	223	223	302	306	90	90	180
TNNSII7	122	122	156	158	236	242	139	139	164	178	366	366	92	92	174	174	270	278	116	129	158	162	265	265	114	114	145	145	219	219	130	130	220	220	263	263	102	106	264	280	179	185	239	239	296	296	88	88	180
TNNSII8	114	119	156	158	224	242	135	139	164	164	360	366	90	98	170	170	270	290	114	129	158	162	263	283	114	114	141	143	219	219	130	130	222	222	263	263	98	102	300	300	179	179	223	223	296	306	88	90	178
TNNSII9	122	122	156	156	220	242	139	139	164	178	360	366	90	98	174	174	270	278	116	129	162	168	265	283	114	114	145	145	215	219	130	130	222	222	263	263	102	106	276	308	179	185	231	231	296	318	88	90	178
TNNSII10	114	122	156	158	242	242	139	139	164	178	360	366	90	98	170	174	278	278	116	116	158	164	265	265	110	114	145	145	219	219	124	124	220	220	263	265	98	100	217	264	179	179	223	229	296	306	88	90	180
TNNSII11	122	122	156	158	220	220	139	139	164	178	366	366	92	98	178	178	270	270	116	129	158	162	263	263	114	114	145	145	215	219	124	124	220	220	263	263	100	102	217	276	179	185	223	223	302	306	88	90	180
TNNSII12	122	122	156	158	220	224	135	139	164	178	360	360	92	98	170	174	270	290	116	129	158	168	283	283	114	114	143	143	219	219	124	130	220	222	263	265	98	100	276	276	179	185	223	239	296	302	88	90	178
TNNSII13	122	122	156	156	224	236	139	139	164	178	360	366	90	98	178	178	278	290	116	129	158	164	263	283	110	114	143	145	219	219	124	126	220	222	263	265	102	106	288	308	179	179	223	223	312	312	88	90	184
TNNSII14	122	122	156	158	220	232	139	139	164	178	360	366	92	92	170	170	270	290	116	116	158	168	263	265	114	114	143	145	219	219	124	130	220	222	263	265	100	104	276	276	179	185	223	223	296	318	88	90	180
TNNSII15	119	119	156	156	220	220	139	139	164	178	366	366	90	90	174	174	278	290	116	129	158	158	263	263	114	114	143	145	215	219	130	130	220	222	263	263	104	106	264	276	179	185	223	223	296	296	88	90	180
TNNSII16	114	122	158	158	236	242	139	139	164	178	366	366	90	90	178	178	270	278	116	129	158	162	265	283	114	114	141	141	215	215	124	130	220	220	263	263	98	106	276	308	179	179	223	223	306	306	90	90	184
TNNSII17	122	122	156	156	236	236	139	139	164	178	366	366	92	98	170	170	270	290	116	116	158	158	263	265	114	114	145	145	215	219	130	130	220	226	263	263	102	102	264	280	179	179	239	239	296	296	88	88	178
TNNSII18	122	122	158	158	224	236	135	139	164	178	360	366	90	92	178	178	270	278	129	129	158	158	263	265	114	114	145	145	215	219	124	130	222	222	263	265	98	106	276	280	179	185	223	229	296	318	88	88	180
TNNSII19	114	114	156	156	232	242	139	139	178	178	366	366	90	92	170	174	278	290	116	116	158	168	263	283	114	114	145	145	219	219	124	130	220	220	263	263	102	104	284	284	179	185	223	223	302	306	90	90	184
TNNSII20	114	122	156	156	220	220	139	139	164	178	360	366	92	98	174	174	290	290	116	129	158	158	263	263	114	114	143	145	219	219	130	130	220	226	263	263	106	106	217	217	179	179	223	223	296	296	88	90	178
TNNSII21	122	122	158	158	232	236	139	139	164	178	360	366	90	98	170	174	270	270	116	129	162	162	263	263	114	114	141	143	215	219	124	132	220	226	263	263	98	106	276	308	179	181	229	239	306	306	90	90	178
TNNSII22	122	122	156	156	220	224	139	139	164	178	366	366	90	90	170	174	278	290	114	129	158	162	263	263	114	114	141	141	215	219	124	130	220	222	263	263	100	102	284	308	179	179	223	231	296	306	88	90	178
TNNSII23	122	122	156	156	232	232	139	139	178	178	360	360	90	98	170	170	270	278	116	116	158	158	263	283	110	114	145	145	215	219	124	130	220	222	263	263	102	106	217	308	179	179	223	239	296	312	88	90	178
TNNSII24	114	122	156	158	220	236	139	139	164	178	360	366	90	92	170	174	290	290	116	116	158	158	263	265	114	114	145	145	219	219	130	130	220	220	263	263	100	106	264	276	179	179	223	223	296	296	88	90	184
TNNSII25	114	122	158	158	232	242	139	139	164	178	360	366	98	98	170	174	270	278	116	129	158	158	263	265	114	114	141	145	215	215	124	124	220	220	263	263	100	100	217	217	179	179	223	223	296	306	90	90	180
TNNSII26	119	122	158	158	224	242	135	139	164	178	366	366	90	98	178	178	278	290	116	129	158	162	263	283	114	114	141	145	215	219	124	130	220	222	263	263	100	106	300	308	179	179	223	223	306	306	90	90	178
TNNSII27	122	122	156	157	220	232	135	139	178	178	360	366	90	98	170	170	278	290	129	129	164	168	263	265	110	114	143	145	215	219	124	124	220	226	263	263	102	106	217	217	179	185	229	239	296	302	88	90	178
TNNSII28	114	122	156	156	220	242	139	139	178	178	360	366	98	98	174	174	270	278	116	116	158	164	263	265	110	114	145	145	215	219	124	130	220	220	263	263	102	106	284	308	179	179	223	229	296	312	88	90	178
TNNSII29	114	122	156	158	220	220	139	139	178	178	360	366			178	178	278	278			158	164	265	265	114	114	143	145	215	219	130	132	220	226	263	265	100	102	308	308	179	185	223	223	302	302	90	90	184
TNNSII30	114	122	156	158	242	242	135	139	164	164	366	366	90	90	178	178	270	270	116	129	162	164	263	265	110	114	141	145	215	219	124	124	220	220	263	263	100	100	217	217	179	185	239	239	306	318	90	90	178
TNNWI1	114	122	156	156	224	232	141	141	178	178	360	366	98	102	178	178	278	290	116	135	158	170	265	265	110	116	143	145	215	215	126	130	222	226	263	265	100	102	312	312	185	185	239	239	302	306	82	90	178
TNNWI2	114	114	156	156	220	232	135	143	178	178	356	360	98	98	172	174	270	290	114	135	158	158	265	265	110	116	143	143	215	215	126	130	222	222	263	265	100	100	276	300	185	185	223	239	306	318	90	90	178
TNNWI3	114	122	154	156	220	224	135	135	178	178	356	366	98	98	178	178	270	290	135	135	158	158	263	265	116	116	145	145	215	215	126	130	222	226	263	263	100	100	276	300	185	185	223	223	318	318	82	82	180
TNNWI4	114	122	154	158	220	224	139	141	178	178	360	360	102	106	174	174	290	290	114	135	170	174	263	265	116	116	143	145	215	215	130	130	222	226	263	265	100	102	300	312	185	185	223	239	306	306	88	88	178
TNNWI5	114	122	156	156	224	224	135	141	178	178	360	360	98	98	178	178	278	290	135	135	158	174	265	265	110	110	143	145	215	215	130	130	222	226	263	263	100	100	312	312	185	185	223	239	302	306	88	90	178
TNNWI6	114	122	154	156	224	224	135	139	178	178	356	360	98	98	178	178	278	290	114	114	158	170	263	265	110	116	145	145	215	215	126	130	222	226	263	263	102	102	292	312	185	185	239	239	302	318	82	90	180
TNNWI7	119	122	156	158	224	224	139	141	178	178	366	366	98	102	180	180	270	290	114	114	158	164	265	265	116	116	143	145	215	219	126	126	222	226	263	265	102	102	292	292	181	185	229	239	318	318	88	90	180
TNNWI8	114	114	156	156	224	232	135	135	178	178	356	360	98	102	178	178	270	290	116	135	158	158	263	265	110	110	143	145	215	215	130	130	222	226	263	265	100	100	276	312	185	185	223	239	318	318	82	90	178
TNNWI9	122	122	154	157	224	224	135	141	178	178	360	360	98	98	178	178	290	290	114	135	158	158	265	265	110	116	143	145	215	215	126	130	222	226	263	265	100	102	276	312	181	185	223	223	302	306	80	90	178
TNNWI10	114	114	156	156	224	232	139	141	178	178	356	360	98	98	178	178	278	290	114	114	158	170	263	265	110	116	145	145	215	215	126	130	222	226	263	265	100	102	292	312	185	185	223	239	302	318	82	90	180
TNNWI11	114	122	154	156	224	232	141	141	178	178	356	360	98	102	178	178	278	278	116	135	158	158	263	263	116	116	143	145	215	215	126	130	222	226	265	265	100	102	312	312	185	185	223	239	302	302	90	90	180
TNNWI12	114	114	154	156	220	224	135	141	178	178	360	366	98	98	172	174	270	290	135	135	158	174	265	265	110	116	145	145	215	215	126	130	222	222	263	263	100	100	300	312	185	185	223	223	302	306	88	90	178
TNNWI13	114	114	156	157	224	232	135	139	178	178	366	366	98	102	178	178	278	290	116	135	158	170	265	265	116	116	143	145	215	215	126	130	222	226	263	265	102	102	312	312	185	185	223	239	302	306	82	90	180
TNNWI14	122	122	156	156	232	232	139	141	178	178	356	360	98	98	178	178	278	278	114	135	170	174	263	265	116	116	145	145	215	215	126	130	226	226	263	265	102	102	312	312	181	185	239	239	302	306	88	90	180
TNNWI15	114	114	154	156	224	232	135	139	178	178	356	360	98	102	178	178	278	290	114	135	158	158	265	265	116	116	145	145	215	215	126	130	222	222	263	265	100	102	312	312	185	185	223	239	302	318	82	90	180
TNNWI16	114	114	156	156	224	232	135	135	178	178	360	360	98	98	178	178	290	290	116	135	174	174	263	265	116	116	145	145	215	215	126	130	222	226	265	265	102	102	292	312	179	181	223	239	302	318	82	88	180
TNNWI17	114	122	156	156	224	224	141	141	178	178	360	366	98	102	172	178	278	290	114	116	170	174	265	265	116	116	143	145	215	215	126	130	222	226	263	265	100	102	312	312	181	185	239	239	302	306	88	90	180
TNNWI18	114	122	154	156	224	232	141	141	178	178	356	360	98	98	178	178	278	278	116	135	158	174	263	265	116	116	145	145	215	215	126	130	222	226	263	265	102	102	292	312	181	185	231	239	302	306	88	90	178
TNNWI19	114	122	156	156	232	232	141	141	178	178	356	360	98	106	178	178	290	290	135	135	158	174	263	265	116	116	143	145	215	215	130	130	222	222	263	265	100	100	292	292	185	185	239	223	306	306	82	88	180
TNNWI20	114	122	154	154	224	232	141	141	178	178	356	360	98	98	178	178	278	290	114	114	158	170	263	265	110	116	143	145	215	215	126	130	226	226	263	265	100	102	312	312	185	185	223	239	302	318	82	90	178
TNNWI21	114	122	156	158	224	232	135	141	178	178	356	360	92	98	172	172	290	290	116	116	158	158	263	265	116	116	143	145	215	215	130	130	222	222	263	265	100	100	276	292	185	185	223	223	306	318	88	88	178
TNNWI22	114	122	156	156	232	232	139	141	178	178	360	360	92	106	178	178	278	290	116	116	164	170	261	265	116	116	143	145	215	215	126	130	222	226	263	263	100	102	276	300	185	185	223	239	306	306	82	88	178
TNNWI23	114	122	156	158	224	232	135	139	178	178	360	360	98	106	174	174	270	290	114	135	158	158	265	265	116	116	143	143	215	215	126	130	222	226	263	263	100	102	312	312	185	185	223	239	302	318	82	88	178
TNNWI24	114	114	156	156	224	232	135	135	178	178	360	360	98	102	178	178	290	290	135	135	158	174	263	265	116	116	145	145	215	215	126	130	222	222	263	265	100	102	300	312	179	181	223	239	306	318	82	88	178
TNNWI25	114	114	156	158	224	224	135	139	178	178	356	366	98	98	178	178	278	290	116	135	158	158	263	265	116	116	143	145	215	215	126	130	222	222	263	263	102	102	292	312	185	185	223	239	302	318	88	90	178
TNNWI26	114	122	154	156	224	224	135	141	178	178	360	366	98	98	178	178	278	290	116	135	170	174	263	265	116	116	143	145	215	215	126	130	222	226	263	263	102	102	312	312	185	185	239	239	302	318	88	90	178
TNNWI27	122	122	157	158	224	224	135	141	178	178	360	366	98	98	172	174	290	290	114	135	158	174	265	265	116	116	143	143	215	215	130	130	226	226	263	265	100	100	276	276	181	179	223	223	302	318	82	80	178
TNNWI28	114	114	154	158	224	224	139	141	178	178	356	360	98	106	178	178	290	290	114	114	158	158	263	265	116	116	143	143	215	215	130	130	222	226	263	263	100	102	292	312	185	185	223	239	306	318	90	90	178
TNNWI29	114	114	154	156	224	232	135	141	178	178	356	360	98	98	178	178	290	290	135	135	158	174	263	265	110	116	143	145	215	215	130	130	226	226	263	263	100	102	276	312	181	185	223	223	302	318	80	90	178
TNNWI30	114	114	156	157	224	232	139	141	178	178	360	360	98	98	178	178	270	270	135	135	158	158	263	265	116	116	143	143	215	215	130	130	222	226	265	265	100	102	300	312	185	185	239	239	306	318	88	88	178
TNNWII1	114	114	156	157	224	232	135	143	178	178	356	360	98	98	174	174	278	290	135	135	158	164	265	265	116	116	143	143	215	215	126	130	222	222	263	265	100	100	300	300	185	185	223	223	296	318	88	90	180
TNNWII2	114	122	154	157	224	232	135	135	178	178	360	366	98	102	178	178	270	290	135	135	158	174	265	265	116	116	145	145	215	215	126	130	222	222	263	265	98	102	300	300	185	185	223	239	296	306	88	88	180
TNNWII3	114	122	154	158	232	232	135	141	178	178	360	366	92	98	178	178	290	290	114	135	158	174	263	263	116	116	143	145	215	215	126	130	222	226	263	263	100	102	300	300	185	185	223	239	318	318	82	88	180
TNNWII4	114	119	158	158	224	224	135	143	178	178	356	366	92	92	178	178	290	290	135	135	158	174	265	265	116	116	143	143	215	215	124	130	222	222	265	265	100	100	276	276	179	185	239	239	306	306	82	88	178
TNNWII5	114	114	156	156	224	232	135	141	178	178	360	360	98	98	174	174	290	290	135	135	158	174	263	265	116	116	143	145	215	219	126	130	222	222	265	265	100	102			185	185	223	223	306	306	88	88	180
TNNWII6	114	119	154	157	224	232	139	139	178	178	356	356	98	98	178	178	290	290	114	135	164	170	263	263	110	116	145	145	215	215	130	130	222	222	263	265	100	102			185	185	223	239	318	318	88	88	178
TNNWII7	114	114	156	157	224	224	135	143	178	178	360	366	98	102	174	174	290	290	114	135	158	164	265	265	116	116	143	145	215	215	130	130	222	222	263	263	102	102			185	185	223	223	318	318	88	88	180
TNNWII8	114	122	154	158	224	232	135	143	178	178	356	360	98	102	174	174	290	290	114	135	158	174	265	265	116	116	145	145	215	219	126	130	222	222	263	263	102	102	276	276	185	185	223	223	306	318	80	88	180
TNNWII9	114	119	154	156	224	232	135	141	178	178	360	360	98	98	178	178	290	290	135	135	158	170	265	265	116	116	145	145	215	215	126	130	222	222	265	265	100	102	276	276	185	185	223	223	302	306	88	88	178
TNNWII10	114	122	154	156	224	232	135	139	178	178	360	366	98	106	172	174	290	290	135	135	158	174	263	265	110	116	141	143	215	215	130	130	222	222	265	265	100	100	292	292	179	185	239	239	306	318	82	88	180
TNNWII11	114	114	156	156	224	232	135	143	178	178	360	360	98	98	178	178	290	290	114	135	158	164	265	265	116	116	145	145	219	219	130	130	222	222	263	265	102	102			179	185	223	223	306	318	82	88	178
TNNWII12	119	122	156	156	224	232	135	143	178	178	356	356	98	98	178	178	290	290	114	135	170	170	265	265	116	116	143	145	215	215	130	130	222	222	265	265	102	102	312	312	185	185	223	239	318	318	88	88	178
TNNWII13	114	114	154	158	224	232	135	141	178	178	360	366	98	102	174	174	290	290	116	135	158	174	263	265	116	116	143	143	215	215	126	130	226	226	263	265	100	100	300	300	185	185	223	239	306	306	82	88	178
TNNWII14	114	114	156	156	224	224	135	141	178	178	360	360	98	106	174	174	278	290	116	135	158	170	265	265	110	116	145	145	215	215	126	130	222	222	263	265	100	100	300	300	185	185	223	239	306	318	82	90	178
TNNWII15	114	114	156	156	224	232	135	139	178	178	360	360	98	98	180	180	290	290	116	135	158	174	263	265	116	116	143	145	215	219	124	126	222	222	263	265	100	102	300	300	185	185	223	223	302	318	88	88	180
TNNWII16	114	122	156	156	224	232	135	143	178	178	360	366	98	106	178	178	290	290	135	135	158	164	265	265	116	116	143	143	215	215	130	130	222	222	263	265	100	102			185	185	223	223	302	318	80	88	180
TNNWII17	122	122	156	157	232	242	135	141	178	178	356	366	98	98	174	174	270	270	114	135	164	174	263	265	116	116	143	145	215	215	130	130	222	226	263	263	100	100	276	300	181	185	223	223	318	318	88	90	178
TNNWII18	114	122	156	158	224	232	135	139	178	178	360	366	98	98	174	174	290	290	116	135	174	174	265	265	116	116	143	143	221	221	124	126	222	226	265	265	100	100	276	276	185	185	223	223	296	318	88	88	180
TNNWII19	114	114	156	158	224	232	135	143	178	178	360	366	98	98	178	178	290	290	114	135	158	164	265	265	116	116	143	145	215	215	130	130	222	222	263	263	102	102			179	185	223	223	318	318	82	88	178
TNNWII20	114	114	154	158	232	232	135	141	178	178	356	356	98	98	178	178	290	290	116	135	174	174	265	265	116	116	143	145	215	219	126	130	222	222	263	265					185	185	223	223	302	306	88	88	180
TNNWII21	114	122	154	156	224	224	135	139	178	178	360	366	98	106	172	174	290	290	129	135	158	170	265	265	116	116	144	144	213	213	126	130	222	222	263	263	100	100	300	300	185	185	223	223	318	318	80	88	180
TNNWII22	114	114	156	156	224	232	141	141	178	178	360	360	98	98	174	174	278	290	116	135	158	170	265	265	110	116	143	145	215	219	126	130	222	222	263	265	100	102	300	300	185	185	223	239	302	306	88	88	180
TNNWII23	114	122	156	157	224	232	135	139	178	178	356	366	98	98	174	174	270	290	114	129	158	170	263	265	116	116	141	143	215	215	126	130	222	226	263	263	100	100	276	300	179	181	223	223	302	318	88	88	178
TNNWII24	114	122	156	156	224	232	135	141	178	178	360	360	92	102	178	178	278	290	135	135	158	164	263	263	116	116	141	143	215	215	126	130	226	226	263	265	100	102	296	296	185	185	223	223	318	318	88	88	180
TNNWII25	114	119	156	158	224	232	141	143	178	178	356	360	92	98	178	178	270	290	135	135	158	174	265	265	116	116	143	145	215	215	126	130	222	222	265	265	100	100			179	185	239	239	302	306	82	88	180
TNNWII26	119	122	154	158	224	232	143	143	178	178	356	356	92	98	174	174	290	290	114	135	158	170	265	265	116	116	145	145	213	213	130	130	222	222	263	265	100	100			185	185	223	239	302	306	88	88	178
TNNWII27	114	122	156	157	224	232	135	139	178	178	356	366	98	98	174	178	270	290	114	135	164	174	265	265	116	116	141	143	215	215	126	130	222	226	263	263	100	100	300	300	181	185	223	223	302	318	82	88	178
TNNWII28	114	122	157	158	224	232	143	143	178	178	360	360	98	106	178	178	278	290	114	116	158	174	263	265	116	116	141	145	215	215	130	130	222	222	263	263	100	100	300	300	179	185	223	239	302	306	88	88	180
TNNWII29	114	122	156	156	224	224	135	141	178	178	356	360	98	98	174	174	290	290	135	135	158	170	265	265	110	116	143	145	215	215	126	126	222	222	263	265	100	100	300	300	185	185	223	239	306	318	88	88	178
TNNWII30	114	114	157	158	224	232	135	135	178	178	366	366	98	98	178	178	290	290	114	135	158	164	265	265	116	116	143	145	215	215			222	222	265	265	102	102			185	185	223	239	302	318	88	88	178
TNNBI1	122	123	156	156	228	240	135	139	178	178	360	360	90	98	174	174	278	278	114	114	158	164	263	263	114	116	145	145	215	215	130	130	222	222	265	265	98	100	288	300	181	183	229	229	312	312	82	92	180
TNNBI2	114	122	156	158	240	242	135	139	178	178	360	360	90	90	174	174	278	290	114	135	158	164	263	263	116	116	145	145	215	215	130	130	222	224	263	265	100	100	288	300	181	185	223	227	296	312	82	82	180
TNNBI3	122	123	156	158	228	240	139	141	178	178	360	360	90	90	174	174	278	278	114	135	158	164	261	261	116	116	145	145	219	219	126	126	222	222	265	265	100	102	288	288	179	183	229	229	296	312	88	90	184
TNNBI4	114	123	156	156	228	228	139	139	178	178	360	360	90	90	170	174	278	278	114	114	158	158	261	261	114	116	145	145	215	219	126	130	222	226	263	265	100	100	288	288	183	185	227	229	312	312	82	88	180
TNNBI5	122	122	158	158	228	228	139	139	178	178	360	360	90	98	178	178	278	290	114	135	158	164	261	263	110	116	145	145	215	219	126	130	224	226	265	265	100	102	288	300	183	183	223	227	312	312	82	88	180
TNNBI6	114	123	156	156	228	228	139	141	178	178	360	360	90	90	174	174	278	290	114	135	158	164	261	263	110	114	145	145	219	219	126	126	222	222	265	265	100	100	288	288	179	181	229	229	312	312	88	88	180
TNNBI7	122	123	156	158	228	228	139	141	178	178	360	360	90	90	174	174	278	278	114	114	158	158	261	263	110	116	145	145	215	219	126	126	222	224	265	265	100	100	288	288	179	179	227	227	312	312	88	88	180
TNNBI8	114	114	158	158	228	228	135	139	178	178	360	360	90	90	174	174	278	278	135	135	158	162	261	263	114	116	143	145	219	219	126	130	222	224	263	265	100	102	288	288	179	181	227	229	312	312	82	88	180
TNNBI9	114	114	156	156	224	228	139	139	178	178	360	360	90	98	174	174	278	278	114	114	162	164	261	261	114	116	145	145	215	215	126	126	222	222	263	265	100	100	288	300	183	185	227	229	312	312	82	88	180
TNNBI10	114	123	156	158	224	228	139	139	178	178	360	360	90	90	174	174	278	278	114	135	158	158	261	263	114	114	145	145	215	219	126	126	222	222	263	265	100	100	288	288	179	183	227	229	312	312	82	88	180
TNNBI11	122	123	156	156	224	232	135	135	178	178	360	360	92	98	178	178	278	290	135	135	158	158	263	263	114	114	145	145	215	219	126	130	222	222	263	263	100	100	300	300	181	181	227	229	312	312	82	88	180
TNNBI12	122	122	156	157	220	224	139	139	178	178	360	360	98	98	178	178	278	278	114	114	158	158	261	263	114	116	145	145	215	219	126	130	224	224	265	265	100	102	288	300	181	185	227	229	296	312	82	90	184
TNNBI13	114	122	156	156	228	228	139	139	178	178	360	360	90	90	174	174	270	278	116	135	158	164	261	263	114	116	145	145	219	219	126	130	224	226	265	265	100	114	300	300	179	181	223	229	312	312	82	90	184
TNNBI14	114	122	156	158	228	240	139	139	178	178	360	360	90	98	174	174	290	290	116	135	158	158	261	263	110	114	141	145	215	219	130	130	222	224	263	263	100	100	300	300	181	183	229	239	296	296	82	82	180
TNNBI15	114	122	156	156	228	228	139	139	178	178	360	360	90	98	174	174	278	278	114	114	158	158	263	263	114	116	145	145	215	219	126	126	222	222	263	265	100	100	288	300	183	185	227	229	296	296	82	82	180
TNNBI16	122	123	156	156	228	228	139	141	178	178	360	360	90	90	174	174	278	278	114	114	158	164	261	263	110	116	145	145	215	219	126	130	222	222	265	265	100	100	288	288	179	179	229	229	296	312	88	88	184
TNNBI17	114	123	156	156	240	242	135	139	178	178	360	360	90	90	174	174	278	278	114	116	158	158	263	263	116	116	145	145	215	215	126	130	222	224	263	263	98	100	288	300	181	185	229	229	296	312	82	92	180
TNNBI18	114	122	156	156	228	242	135	135	178	178	360	360	90	90	178	178	270	278	116	135	158	158	263	263	114	116	145	145	215	219	130	130	222	224	263	263	98	100	300	300	183	185	229	229	312	312	88	90	180
TNNBI19	114	122	156	158	220	224	139	139	178	178	360	360	98	98	178	178	278	278	114	114	158	158	261	263	114	116	145	145	215	215	126	130	224	224	263	265	100	102	288	288	181	185	229	229	312	312	82	82	184
TNNBI20	114	122	158	158	228	242	139	139	178	178	360	360	90	90	174	178	270	278	135	135	158	158	261	261	114	116	145	145	219	219	130	130	222	226	263	265	100	100	288	288	183	183	227	229	312	312	82	88	180
TNNBI21	114	122	156	157	228	228	135	135	178	174	360	360	92	98	174	174	278	278	116	135	158	162	261	261	114	114	145	145	215	219	126	130	222	222	263	265	100	100	220	300	183	185	229	229	296	312	82	92	180
TNNBI22	122	123	156	158	232	242	139	139	178	178	360	360	90	90	174	174	278	290	114	135	158	158	263	263	116	116	145	145	215	215	126	126	222	222	263	265	100	100	288	300	179	181	229	229	312	312	82	82	180
TNNBI23	122	123	156	158	224	232	135	139	178	178	360	360	90	90	174	174	278	290	114	135	158	158	263	263	114	116	145	145	215	215	126	130	222	224	263	265	100	102	288	300	181	183	229	229	312	312	82	88	180
TNNBI24	122	123	156	156	228	232	139	139	178	178	360	360	90	90	174	174	278	278	114	114	158	164	263	263	114	114	145	145	215	215	130	130	222	222	263	265	100	102	300	300	183	185	229	229	312	312	82	92	180
TNNBI25	122	123	156	156	228	232	135	139	178	178	360	360	90	98	174	174	278	278	114	114	158	158	263	263	116	116	145	145	215	215	126	130	222	224	263	265	100	100	300	300	181	185	229	229	296	312	82	82	180
TNNBI26	114	122	156	158	224	240	135	135	178	178	360	360	90	90	174	174	278	290	114	135	158	158	263	263	114	116	145	145	215	219	126	130	222	224	265	265	98	100	288	300	181	183	227	229	296	312	82	92	180
TNNBI27	122	123	156	156	228	240	135	135	178	178	360	360	90	98	174	174	278	278	114	135	158	158	263	263	114	116	145	145	215	215	126	126	222	224	265	265	100	102	288	300	181	185	227	229	312	312	82	92	180
TNNBI28	122	123	156	158	224	232	135	139	178	178	360	360	90	98	174	174	278	290	114	135	158	158	263	263	116	116	145	145	215	219	126	130	222	222	265	265	98	100	288	300	183	185	229	229	312	312	82	92	180
TNNBI29	122	123	156	158	240	242	135	139	178	178	360	360	90	98	174	174	278	290	114	135	158	158	263	263	116	116	145	145	215	215	126	130	222	222	263	265	98	102	288	300	183	185	227	229	312	312	88	92	180
TNNBI30	123	123	156	158	228	240	135	135	178	178	360	360	90	98	174	174	278	290	114	135	158	164	263	263	110	116	145	145	215	215	130	130	222	222	265	265	98	100	300	300	183	185	227	229	296	296	82	82	180
TNNBII1	122	122	156	156	232	242	135	139	178	178	360	360	98	98	174	174	278	278	114	116	158	158	261	263	110	116	145	145	215	215	130	130	222	226	263	265	100	100	288	300	183	183	223	227	296	296	82	92	184
TNNBII2	122	122	156	156	228	228	139	139	178	178	360	360	98	98	174	174	278	278	135	135	158	162	261	263	114	116	145	145	219	219	126	130	222	224	265	265	100	100	300	300	181	183	227	229	296	312	88	88	184
TNNBII3	114	119	156	156	228	228	135	139	178	178	356	360	98	98	170	174	290	290	116	135	158	158	261	263	114	116	145	145	221	221	126	126	224	226	263	263	100	100	300	300	181	183	227	229	312	312	88	88	180
TNNBII4	114	122	156	158	228	242	135	141	164	178	360	360	90	98	174	174	278	278	116	135	158	158	263	263	114	116	145	145	219	219	126	126	224	226	263	263	98	100	288	300	179	185	227	227	296	312	88	88	184
TNNBII5	114	114	156	158	220	224	135	139	178	178	360	360	90	98	174	174	270	270	114	135	158	158	261	263	116	116	143	145	219	219	126	126	222	226	263	265	100	100	288	300	179	181	227	229	296	296	88	90	180
TNNBII6	122	122	156	156	228	242	139	139	178	178	360	360	98	98	174	174	270	290	135	135	158	158	261	263	116	116	145	145	215	215	130	130	222	224	263	265	100	100	288	300	183	185	227	227	296	296	82	92	184
TNNBII7	114	114	156	156	220	228	139	139	178	178	360	360	98	98	178	178	270	270	135	135	158	158	261	263	114	116	143	145	219	219	126	130	222	224	265	265	100	100	220	288	179	181	227	227	296	296	92	92	180
TNNBII8	122	122	156	158	220	242	135	135	178	178	356	360	90	90	174	174	270	290	123	135	158	158	261	261	114	116	143	145	215	219	126	130	224	224	263	263	100	100	288	300	185	185	223	227	312	312	88	90	180
TNNBII9	114	122	156	158	242	242	135	139	174	178	360	360	90	98	174	174	290	290	116	135	158	158	261	263	114	114	145	145	215	221	126	130	222	222	263	265	100	100	300	300	181	181	227	227	312	312	88	88	180
TNNBII10	114	122	156	156	228	240	135	135	174	178	356	360	90	90	178	178	278	278	114	116	158	158	261	263	114	116	145	145	215	219	126	130	222	226	263	265	100	100	288	300	181	181	229	229	312	312	90	92	180
TNNBII11	114	122	156	156	242	242	135	141	178	178	360	360	98	98	174	174	270	278	114	135	158	164	263	263	114	116	145	145	215	219	126	130	224	226	265	265	100	100	220	288	181	181	223	227	296	312	82	92	180
TNNBII12	114	122	156	158	220	228	135	139	174	178	356	360	90	90	178	178	270	290	116	135	158	158	263	263	114	116	145	145	215	215	126	130	222	222	263	263	100	102	288	300	179	181	229	229	312	312	90	92	180
TNNBII13	114	114	156	156	228	228	135	139	178	178	360	360	90	90	178	178	278	278	114	135	158	158	261	261	114	114	145	145	215	215	126	130	222	226	263	265	100	100	300	300	183	185	227	229	296	312	90	92	184
TNNBII14	114	122	156	156	228	242	135	135	178	178	360	360	90	98	174	174	278	290	135	135	158	164	261	263	114	114	145	145	215	219	126	126	224	224	263	265	100	100	288	288	179	181	227	227	296	312	88	92	180
TNNBII15	114	114	156	156	228	242	135	139	178	178	360	360	92	98	170	174	278	278	114	135	158	158	261	263	116	116	145	145	219	219	126	130	222	224	263	263	100	100	288	288	175	175	227	231	296	310	88	88	184
TNNBII16	119	122	156	158	220	228	135	135	178	178	356	360	98	98	174	178	278	290	116	116	158	158	261	261	116	116	145	145	219	219	126	126	222	226	263	265	100	100	220	300	181	185	227	229	312	312	82	90	180
TNNBII17	114	122	156	156	228	228	135	135	164	178	356	360	98	98	174	174	290	290	116	116	158	158	261	261	114	116	145	145	219	219	126	126	224	224	263	265	100	100	300	300	181	183	229	229	312	312	88	88	180
TNNBII18	114	114	156	156	220	228	135	135	178	178	360	360	90	90	178	178	270	270	135	135	158	164	261	263	114	114	145	145	219	219	126	130	222	226	265	265	100	100	288	300	179	181	227	229	296	312	88	90	184
TNNBII19	114	122	156	156	232	242	135	139	178	178	360	360	90	98	178	178	278	278	114	135	158	158	261	261	114	116	145	145	219	219	130	130	222	224	263	265	100	114	288	300	185	185	229	229	296	312	82	90	184
TNNBII20	114	114	156	156	220	228	139	139	178	178	360	360	90	98	174	174	278	290	135	135	158	164	263	263	114	114	145	145	219	219	130	130	222	222	263	265	100	102	300	300	183	185	229	229	296	312	82	88	184
TNNBII21	118	122	156	156	224	242	135	139	178	178	356	360	98	98	174	174	290	290	116	135	158	158	261	263	114	116	145	145	215	219	130	130	222	224	263	265	98	100	288	300	181	181	227	227	296	312	82	90	180
TNNBII22	114	114	156	156	224	228	135	139	178	178	360	360	90	98	174	174	270	278	114	116	158	164	261	263	110	116	143	145	215	219	126	130	222	224	263	265	100	100	288	288	181	185	227	229	312	312	88	90	184
TNNBII23	114	122	154	157	228	242	135	139	178	178	360	360	90	90	174	178	270	278	116	135	158	158	261	261	110	114	145	145	215	219	126	126	222	224	265	265	100	114	288	288	179	181	223	227	296	312	92	92	180
TNNBII24	114	122	156	156	228	228	135	139	178	178	360	360	90	98	174	174	270	278	114	116	158	158	261	263	116	116	145	145	215	215			226	226	265	265	100	100	220	288	181	185	223	223	312	312	82	88	180
TNNBII25	114	114	156	156	228	242	135	135	178	178	360	360	90	98	174	174	278	278	114	114	158	170	261	263	116	116	145	145	215	219	126	130	226	226	265	265	100	100	220	288	185	185	227	229	312	312	88	88	180
TNNBII26	122	122	156	156	228	242	135	139	178	178	356	360	92	98	174	174	270	270	114	135	158	158	261	263	114	116	145	145	217	217	126	130	224	226	263	265	100	100	288	300	181	181	223	227	296	312	82	90	184
TNNBII27	114	122	158	158	228	228	139	139	178	178	360	360	98	98	174	178	270	278	116	123	158	164	261	261	110	114	143	145	215	215	126	126	222	222	263	265	100	100	288	300			223	227	296	312	88	90	180
TNNBII28	114	114	156	156	220	242	139	139	178	178	360	360	90	92	174	174	270	270	116	135	158	164	261	261	114	114	145	145	219	219	126	126	222	226	263	265	100	100	300	300	181	185	223	227	296	312	90	90	184
TNNBII29	122	122	156	156	228	228	135	141	174	178	360	360	98	98	174	174	270	278	114	135	162	164	261	263	116	116	143	145	215	215	126	130	224	224	263	263	100	100	220	300	181	185	227	229	296	296	88	92	184
TNNBII30	114	122	157	158	228	240	135	139	178	178	360	360	90	90	174	174	278	290	114	135	158	164	261	263	110	114	145	145	215	219	126	126	226	226	263	265	100	100	288	300	185	185	227	229	296	296	90	90	184
[truncated: 9 more columns]
